# Supplementary material for: Modeling the Phage Properties Best for Therapy
Source: Viruses. 2026 Feb 13;18(2):240. doi: 10.3390/v18020240 (PMC12945266; doi:10.3390/v18020240)
Supplement: Supplementary file 1 [file viruses-18-00240-s001.zip]

Archive with 3 entries (3 files):
- fullmatrix_noK_withdie.c
- fullmatrix_noK_2patch.c
- fullmatrix_noK_fixedL.c
