# Supplementary material for: Modeling the Phage Properties Best for Therapy
Source: Viruses. 2026 Feb 13;18(2):240. doi: 10.3390/v18020240 (PMC12945266; doi:10.3390/v18020240)
Supplement: Supplementary file 1 [file viruses-18-00240-s001.zip › fullmatrix_noK_withdie.c]

// file fullmatrix_noK.c to run recurrence equations of ODEs and output to a file for upload and analysis
// differs from fullmatrix.c in absence of logistic growth
// 16 Aug, 2025
// types ending in 'i' are infected, others are free

#include <stdio.h>
#include <math.h>
FILE *fp; //*fopen();

int main()
{

char out[30] ="fullmatrix_noK.csv" ;
int counter,counter1, I,J,i,j,N,innerloop,C,printcycles,K,klim;

double 
Y,Z,a,delta,die,h, r,b,k,L,B,Bx,Pi,Pix,Pf,Pfx,Pf0,B0,tiny,D;

D = 1.0E8;  // is the cell density used to measure phage growth rate
//printf("input h, N\n");
//scanf("%lf %d",&h,&N);

fp = fopen(out,"a+");

h = .01;
N = 2000;
klim = (int)(1.0/h);

printf("input initial B\n");
scanf("%lf",&B0);
 
fprintf(fp,"k, delta, b, L, B0, C-hat,GR,Pf0\n");

for(k=1.0E-12;k<0.9E-8;k*=2.154435)			{  
for(delta = .001;delta<.011;delta+=.001)		{
for(b = 5.0;b<101;b+=20)					{
for(L = 0.005;L<.04;L+=.01)						{
r = 0.000241;
tiny = 0.0;
die = .001;


for(Pf0 = 1;Pf0<1E12;Pf0 *=2.0)				{ // Pf0 loop

B=Bx= 0.0;
Pi=Pix=Pf=Pfx=0.0;


Pf = Pf0;
B =  B0;

for(I=1;I<=N;I++)					{

for(K=1;K<=klim;K++)				{   // K loop reciprocal of h

Bx = B + h*( r*B   - k*Pf*B - die*B +tiny);

Pix = Pi + h*(k*Pf*B - L*Pi - die*Pi + tiny);
Pfx = Pf + h*(b*L*Pi - k*Pf*B - delta*Pf) ;

B = Bx;

Pi = Pix;
Pf = Pfx;

} // end of K loop (Euler)


Y = delta*(L+die)/(k*(b*L - die - L));

Z = 0.5*(-die - D*k - delta - L + 
sqrt((die + D*k + delta + L)*(die +D*k + delta +L) -4.0*(-b*L*D*k +D*die*k +die*delta + D*k*L +L*delta) ));

if(B < .01*B0) 	{
		fprintf(fp,"%1.3f, %1.3f, %2.0f, %0.3f, %1.2f, %1.4f, %1.3f, %1.4f\n",log10(k),delta,b,L,log10(B0),log10(Y),Z,log10(Pf0));
		Pf0 = 1E13;
		I=N+1;
		}
} // end of N loop

}  //P0
}   // L loops
} // b loop
}  //delta loop
}  // k loop

fclose(fp);


}
