# Supplementary material for: Modeling the Phage Properties Best for Therapy
Source: Viruses. 2026 Feb 13;18(2):240. doi: 10.3390/v18020240 (PMC12945266; doi:10.3390/v18020240)
Supplement: Supplementary file 1 [file viruses-18-00240-s001.zip › fullmatrix_noK_fixedL.c]

// file fullmatrix_noK_fixedL.c to run recurrence equations of ODEs and output to a file for upload and analysis
// differs from fullmatrix_noK.c in using a fixed lysis time (and removing bacterial death)
// 16 Aug, 2025
// types ending in 'i' are infected, others are free

#include <stdio.h>
#include <math.h>
FILE *fp; //*fopen();

double solve_lambda(double w, double k, double C, double b, double L);
int main()
{

char out[30] ="fullmatrix_noK_fixedL.csv" ;
int counter,counter1, T,LL,I,J,i,j,N,innerloop,C,printcycles,K,klim;

double 
Y,Z,a,delta,h, r,b,k,L,B,Bx,Pi,Pix,Pf,Pfx,Pf0,B0,tiny,D;

float ic[230000];


D = 1.0E8;  // is the cell density used to measure phage growth rate
//printf("input h, N\n");
//scanf("%lf %d",&h,&N);

fp = fopen(out,"a+");

h = .01;
N = 2000;   // minutes
klim = (int)(1.0/h);

printf("input initial B\n");
scanf("%lf",&B0);
 
fprintf(fp,"k, delta, b, L, B0, GR,Pf0\n");

for(k=1.0E-12;k<0.9E-8;k*=2.154435)			{  
for(delta = .001;delta<.011;delta+=.001)		{
for(b = 5.0;b<101;b+=20)					{
for(L = 25;L<250;L*=2.0)						{
r = 0.000241;
tiny = 0.0;

LL = L/h;   

//printf("LL = %d\n",LL);


for(Pf0 = 1;Pf0<1E12;Pf0 *=2.0)				{ // Pf0 loop; need to find minimal amount to be added to suppress 100X

B=Bx= 0.0;
Pi=Pix=Pf=Pfx=0.0;

for(i=0;i<220001;i++)  ic[i] = 0.0;		// wipe out infected cel1s; might not need to clear entire vector

Pf = Pf0;
B =  B0;

for(T=LL;T<200000+LL;T++)	{   // 2000 minutes x 1/h ' start at LL to avoid going outside ic vector

Bx = B + h*( r*B   - k*Pf*B  +tiny);

Pfx = Pf + h*(- k*Pf*B - delta*Pf) +b*ic[T-LL];  // no superinfection
ic[T] = k*Pf*B*h;

B = Bx;

Pf = Pfx;

} // end of K loop (Euler)


if(B < .01*B0) 	{
Y = solve_lambda(delta,k,D,b,L);
		fprintf(fp,"%1.3f, %1.3f, %2.0f, %0.3f, %1.2f,%1.4f, %1.4f\n",log10(k),delta,b,L,log10(B0),Y,log10(Pf0));
		Pf0 = 1E13;  // prevents doing more initial phage densities once you got a result
		I=N+1;
		}

}  //P0
}   // L loops
} // b loop
}  //delta loop
}  // k loop

fclose(fp);


}

// **********************  function solve_lambda ****************************

double solve_lambda(double w, double k, double C, double b, double L)
//double w,k,C,b,L;  // w is death rate, k is ads
{
int i,j;
double F,kC,lambda,oldlambda,oldF,delta,Y;
kC = k*C;
lambda = oldlambda = -3.0;

F = -lambda -w + kC*(b*exp(-L*(lambda)) -1.0);

oldF = F;

for(delta = 0.1; delta >= 0.0000001; delta *= 0.1)              {
Y = 1.0;
for(lambda = oldlambda; Y>0.0;lambda += delta)          {
        F = - lambda -w + kC*(b*exp(-L*(w+lambda)) -1.0);
        Y = F*oldF;
        oldF = F;
                                                        }
oldlambda = lambda - 2.0*delta;
                                                                }
return(lambda);

}
